# Supplementary material for: Comparing the effects of physical activity and cognitive training on cognitive performance, physical fitness, and mental health in 9- to 10-year-old children: a randomized clinical trial
Source: Front Psychol. 2025 Jun 26;16:1555451. doi: 10.3389/fpsyg.2025.1555451 (PMC12241119; doi:10.3389/fpsyg.2025.1555451)
Supplement: Supplementary file 1 [file Table_1.XLSX]

## Sheet: basic information
	Con group	PA group	CT group	PA+CT group				Con group	PA group	CT group	PA+CT group			Con group	PA group	CT group	PA+CT group		Con group	PA group	CT group	PA+CT group			Con group	PA group	CT group	PA+CT group
Age [year]	9.6	9.2	9.6	9.9			Weight [kg]	29.16	30.12	29.16	29.19		Height [cm]	138.55	138.94	139.41	138.97	Height [m]	1.3855	1.3894	1.3941	1.3897		Body mass index [kg/m2]	15.1906	15.6027	15.0037	15.1144
	9.2	9.3	9	9.6				30.58	30.67	28.87	30.74			137.31	138.61	135.64	136.74		1.3731	1.3861	1.3564	1.3674			16.2193	15.9634	15.6917	16.4404
	10.3	9.8	9.7	9.5				28.89	30.88	30.51	33.97			136.49	140.64	136.91	139.39		1.3649	1.4064	1.3691	1.3939			15.5076	15.612	16.2769	17.4837
	10.2	9.6	9.2	9.1				30.51	31.29	30.67	29.67			135.14	140.6	137.68	136.44		1.3514	1.406	1.3768	1.3644			16.7061	15.8283	16.1798	15.938
	9.8	9.7	9.1	9.2				31.67	29.89	29.88	28.97			139.44	144.09	137.64	137.69		1.3944	1.4409	1.3764	1.3769			16.2882	14.3965	15.7722	15.2807
	9.4	9.5	9.5	9.7				28.21	32.77	29.67	29.73			137.81	136.54	139.14	138.19		1.3781	1.3654	1.3914	1.3819			14.8539	17.5775	15.3255	15.5683
	10.2	10.6	9.4	9.6				29.44	29.67	31.57	30.18			138.42	136.91	139.01	136.04		1.3842	1.3691	1.3901	1.3604			15.3653	15.8288	16.3374	16.3074
	10.9	9.8	9.3	10				29.78	31.02	28.29	32.14			144.42	138.19	138.14	137.19		1.4442	1.3819	1.3814	1.3719			14.2781	16.2438	14.825	17.0766
	10.8	9.9	9.7	10.3				40.14	32.6	33.64	29.87			140.25	137.41	137.11	139.34		1.4025	1.3741	1.3711	1.3934			20.4066	17.2656	17.8944	15.3845
	9.8	10	9.4	10.1				32.39	29.21	32.36	30.21			138.21	139.61	136.94	138.15		1.3821	1.3961	1.3694	1.3815			16.9563	14.9864	17.2563	15.8288
	9.9	10.2	9.6	9.8				43.24	31.37	34.15	30.49			135.64	138.52	135.97	137.34		1.3564	1.3852	1.3597	1.3734			23.5023	16.3489	18.4716	16.1645
	10.1	10.5	9.8	9.7				29.21	29.31	35.39	30.28			139.47	142.36	138.55	139.31		1.3947	1.4236	1.3855	1.3931			15.0165	14.4624	18.436	15.6024
	10.5	10.2	9.6	9.2				38.57	32.15	30.34	35.37			140.37	140.15	135.87	137.1		1.4037	1.4015	1.3587	1.371			19.575	16.368	16.435	18.8174
	10.7	9.8	9.7	9.3				27.31	32.38	29.87	29.87			142.14	139.64	135.98	142.35		1.4214	1.3964	1.3598	1.4235			13.5173	16.6057	16.1542	14.7408
	9	9.7	9.9	9.3				29.37	30.21	28.93	31.32			144.27	140.31	140.38	140.15		1.4427	1.4031	1.4038	1.4015			14.1108	15.3452	14.6804	15.9454
	9	9.2	9.3	9.4				38.15	31.06	34.18	30.67			143.27	141.24	147.68	141.15		1.4327	1.4124	1.4768	1.4115			18.5859	15.5699	15.6722	15.394
	10.2	9.4	9.3	9.1				29.37	29.3	42.32	29.47			142.36	134.28	145.67	143.64		1.4236	1.3428	1.4567	1.4364			14.492	16.2497	19.9437	14.2833
	9.8	9.3	9	9				30.6	28.92	44.21	28.68			140.15	139.36	142.39	139.68		1.4015	1.3936	1.4239	1.3968			15.5788	14.8909	21.8053	14.6998
	9.2	9.7	9	9				29.38	30.58	29.57	30.14			143.37	142.14	148.37	137.15		1.4337	1.4214	1.4837	1.3715			14.2934	15.1358	13.4326	16.0233
	9.7	9.9	9.8	9.1				32.51	31.24	36.25	26.15			139.35	142.37	145.67	140.38		1.3935	1.4237	1.4567	1.4038			16.7418	15.4125	17.0831	13.2697
	10.2	9.2	9.6	9.3				30.12	29.68	28.09	30.15			136.87	140.15	144.69	138.39		1.3687	1.4015	1.4469	1.3839			16.0782	15.1105	13.4176	15.7427
	9.7	9.3	9.5	9.7				32.18	40.874	32.67	31.28			137.49	139.15	146.37	140.37		1.3749	1.3915	1.4637	1.4037			17.0233	21.1096	15.2491	15.8752
	9.1	9.6	9.1	9.5				33.09	30.08	30.18	32.1			139.41	138.57	147.61	139.18		1.3941	1.3857	1.4761	1.3918			17.0259	15.6653	13.8512	16.5711
	9.6	9.6	9.9	10.2				41.14	30.46	31.59	30.97			135.9	136.15	140.32	140.18		1.359	1.3615	1.4032	1.4018			22.2754	16.4322	16.0439	15.7605
	10.5	9.7	9.3	9.6				32.54	32.18	42.17	32.71			137.6	145.67	138.18	142.37		1.376	1.4567	1.3818	1.4237			17.1862	15.1651	22.0858	16.1378
	9.6	9.2	9.3	9.5				31.79	30.67	30.18	31.18			136.47	138.15	142.31	141.3		1.3647	1.3815	1.4231	1.413			17.0693	16.0699	14.9021	15.6168
	9.8	9.5	9.6	9.1				32.12	30.97	30.58	32.11			135.46	138.69	142.36	140.02		1.3546	1.3869	1.4236	1.4002			17.5046	16.1009	15.089	16.378
	9.3	9.1	9.8	9.8				29.37	39.8	40.14	35.28			140.35	139.38	145.47	140.39		1.4035	1.3938	1.4547	1.4039			14.9101	20.4872	18.9684	17.9001
		9.5	9.5	9					30.26	36.37	29.37				140.38	139.67	139.49			1.4038	1.3967	1.3949				15.3553	18.6439	15.0945
		9.6	9.6	10					40.36	29.87	35.15				142.31	135.16	138.97			1.4231	1.3516	1.3897				19.9288	16.3508	18.2005
		9.4	9.5	10.2					34.25	35.14	32.61				136.24	140.35	137.15			1.3624	1.4035	1.3715				18.4523	17.8393	17.3364
		9.5	9.7	10.1					29.36	26.61	38.31				140.15	141.35	140.6			1.4015	1.4135	1.406				14.9475	13.3184	19.3795
		9.7	9.6	10.4					32.19	33.67	32.31				139.24	142.39	141.46			1.3924	1.4239	1.4146				16.6032	16.6067	16.1462
		9.3	9.8						25.37	35.74					139.24	142.37				1.3924	1.4237					13.0856	17.6326
			9.5							31.89						139.38					1.3938						16.4155
	9.86071	9.63235	9.49143	9.58485				32.1725	31.5042	32.7063	31.2315			139.142	139.57	140.632	139.281		1.39142	1.3957	1.40632	1.39281			16.6521	16.1826	16.5455	16.1061
	0.541835	0.364085	0.259379	0.418421				4.16819	3.17363	4.27644	2.35361			2.70525	2.302	3.84032	1.86229		0.0270525	0.02302	0.0384032	0.0186229			2.39204	1.67734	2.09834	1.25777

## Sheet: physical fitness
		Con group	PA group	CT group	PA+CT group				Con group	PA group	CT group	PA+CT group			Con group	PA group	CT group	PA+CT group			Con group	PA group	CT group	PA+CT group			Con group	PA group	CT group	PA+CT group
前测	Vital capacity	1257	1571	1845	1745			Sit and reach	8.7	8.9	9.6	12.9		50 m run	8.9	9.8	11.2	10.4		Rope skipping	88	124	97	87		Sit-up	26	35	32	28
		1342	1527	1794	1593				10.9	9	9.4	13.9			9.2	9.6	11	11.6			94	102	85	89			28	34	34	31
		1367	1634	1566	1520				8.9	9.1	9.7	9.6			10.8	10.3	10.9	11			85	97	86	96			30	32	29	30
		1469	1781	1618	1867				9.2	9	9.6	9.1			11.4	10.2	10.6	10.7			101	93	105	106			35	29	22	34
		1697	1791	1691	1719				9.1	9.5	12.4	8.9			10.9	9.8	9.7	9.4			97	87	122	114			32	25	24	35
		1579	1737	1519	1521				9.3	12.6	10.69	8.6			9.8	9.6	8.9	9.8			112	89	103	95			34	35	29	36
		1674	1661	1791	1597				10.4	11.7	11.8	8.1			10.6	8.9	9.2	9.6			109	84	93	113			32	29	24	30
		1721	1591	1860	1429				9.4	10.21	9.6	8.6			10	10.1	9.4	10.1			95	106	96	110			33	27	31	29
		1789	1631	1627	1681				10.3	8.9	8.8	11			9.8	9.8	9.6	10.7			95	100	94	98			30	26	36	28
		1867	1792	1637	1780				10.8	9.6	9.71	9.7			9.6	9.4	9.4	9.4			98	97	87	97			29	32	30	26
		1605	1746	1594	1610				9.7	9.5	9.3	9.6			10.2	10.7	9.2	9.3			103	86	91	96			36	30	30	32
		1637	1514	1747	1761				9.1	8.9	9	10.5			10.7	9.8	9.8	9.2			101	99	92	89			34	29	26	30
		1701	1646	1672	1524				9.5	10.5	8.5	11.2			10.1	10.5	10.2	9.2			92	91	96	90			33	25	25	30
		1685	1539	1624	1693				9.2	9.7	10.3	10.8			10.2	9.4	10.2	10.2			93	87	97	90			30	28	24	32
		1598	1625	1608	1643				10.3	9.4	8.6	10.3			9.7	10.2	10.9	10.3			98	105	102	102			32	22	23	36
		1589	1635	1695	1657				9.4	10.6	9.5	10.2			9.9	10	8.9	10.1			99	110	103	104			34	23	26	35
		1632	1657	1689	1583				10.1	9.2	10.3	10.4			10.3	10.1	9.3	10.4			102	115	100	103			32	29	29	34
		1624	1640	1716	1657				10	9.3	10.5	10.5			8.5	9.5	9.1	9.8			87	102	101	100			31	28	34	31
		1565	1654	1679	1678				9.8	10.2	10.7	10.6			8.6	9.9	9.7	9.7			103	91	98	98			36	27	36	32
		1637	1639	1672	1649				9.7	9.8	10.6	9.8			10.2	9.7	9.5	9.6			104	98	97	90			30	32	36	30
		1589	1677	1726	1532				9.9	9.7	8.5	9.7			10.5	9.6	9.6	9.5			95	87	96	86			29	35	35	33
		1579	1648	1712	1701				.9.5	9.2	10.8	9.5			11.3	9.4	9.4	9.9			97	93	95	95			28	36	32	28
		1573	1659	1701	1629				9.6	9.4	9.9	9.6			9.2	10	9.2	9.4			98	82	96	93			29	37	31	30
		1634	1675	1724	1734				9.4	9.6	9.6	9.7			10.5	9.3	9.3	10			95	91	95	98			28	28	36	29
		1581	1663	1745	1689				8.3	9.5	9.7	9.5			10.7	10.4	9.1	10.3			96	89	96	99			27	31	35	29
		1615	1651	1721	1674				10.2	9.9	9.5	9.7			10.6	9.2	10.3	9.1			98	88	102	99			29	30	30	32
		1624	1663	1702	1589				8.4	10.3	10.6	10.9			9.2	10.5	10.2	9.8			94	89	101	100			28	32	30	28
		1568	1703	1698	1650				9.8	10.2	9.5	10.2			10.9	10.4	10	9.3			92	93	103	102			30	30	32	29
			1635	1657	1635					10.1	10.6	10.4				10.6	10	9.6				92	86	103				30	31	35
			1647	1632	1601					9.4	10.8	9.7				10.3	8.7	9.2				96	98	106				28	37	34
			1663	1687	1723					9.3	10.4	11.2				10.2	9.3	9.7				95	96	104				29	38	28
			1665	1732	1724					10.2	10	9.6				9.9	9.9	9.6				87	95	98				27	36	29
			1634	1743	1650					10.3	10.2	10.3				9.8	.9.8	10.5				95	97	97				27	35	30
			1655	1723						10.5	10.3					10.4	10.3					98	92					24	32
				1576							9.8						10.2						93						23
		1599.93	1654.38	1689.23	1649.64				9.60741	9.80029	9.96571	10.1303			10.0821	9.92059	9.77059	9.89091			97.1786	95.2353	96.7429	98.3939			30.8929	29.4412	30.6571	31
		124.783	64.2891	73.9412	87.947				0.6557	0.789862	0.848165	1.13206			0.765484	0.440234	0.650654	0.584895			6.02497	9.05224	6.68335	7.03535			2.73982	3.71068	4.64595	2.68095
		Con group	PA group	CT group	PA+CT group				Con group	PA group	CT group	PA+CT group			Con group	PA group	CT group	PA+CT group			Con group	PA group	CT group	PA+CT group			Con group	PA group	CT group	PA+CT group
后测	Vital capacity	1285	1710	1787	1999			Sit and reach	9.6	10.2	9.6	13.2		50 m run	8.9	9.1	9.7	9.7		Rope skipping	92	130	99	105		Sit-up	27	38	31	35
		1344	1987	1694	1881				9.8	10	10.4	14.2			9	8.9	10.4	10.3			95	115	100	97			28	37	35	36
		1440	1697	1715	1891				8.9	9.9	9.8	11.9			10.5	9.9	10.1	10.1			97	104	90	93			29	35	30	42
		1520	1794	1675	1924				9.1	10.2	9.5	10.79			11.2	10.2	10.2	9.9			92	99	99	109			34	32	30	36
		1581	1872	1741	1841				10.2	9.9	10.8	9.8			11	9.1	10.2	8.7			103	97	95	129			30	35	38	37
		1524	1797	1697	1757				9.1	12.8	10.9	9.6			9.7	9.1	9.3	9			91	105	103	115			34	40	27	39
		1689	1699	1872	1864				10.1	12.08	10.5	10.8			10.7	8.7	9.9	8.9			96	99	99	107			35	42	32	42
		1774	1777	1771	1589				9.5	10.8	9.9	9.8			10.1	9	9.5	9.1			104	109	102	116			34	39	32	41
		1791	1741	1671	1791				10.5	9.7	9.2	11.6			9.7	9.5	10.1	10			101	108	99	110			32	38	34	40
		1890	1861	1581	1997				11.4	10.2	10.2	11.4			10.5	9.1	9.2	9			96	106	96	98			30	45	31	39
		1579	1796	1537	1792				9.6	9.8	9.3	11.6			9.9	9.6	9.9	8.5			107	99	97	99			35	32	30	43
		1694	1797	1615	1897				9.1	9.9	9.2	10.9			10	9.1	9.7	8.4			109	112	100	113			35	31	29	36
		1789	1894	1725	1867				8.6	11.8	10.3	12.5			9.7	9.7	9.6	8.6			98	114	100	96			32	36	36	35
		1791	1792	1742	1897				9.5	11.9	10.4	10.6			10	9.2	9.6	9			100	96	101	102			31	42	35	42
		1579	1879	1689	1868				9.7	11.6	10	10.8			10.2	10.2	9.9	9			102	98	103	103			28	36	34	41
		1568	1754	1657	1789				9.3	11.5	10.2	10.9			9.8	10.2	10	9.3			103	105	102	96			27	38	32	40
		1589	1763	1759	1857				9.5	10.8	10	9.8			11.2	10.1	10.2	9.2			100	103	94	110			29	45	31	36
		1682	1821	1715	1769				9.9	10.6	10.1	12.9			9.2	9.3	10.1	9.1			95	100	96	112			29	47	30	39
		1615	1813	1702	1843				9.2	10.7	9.8	10			10.3	9.6	9.9	8.8			93	98	95	105			28	41	28	35
		1634	1856	1654	1729				10.2	10.2	9.7	10.3			10	9	9.8	8.9			97	107	98	108			29	47	29	39
		1624	1797	1626	1882				10.3	10	9.9	11.2			9.5	8.9	9.7	9.7			96	95	97	101			27	42	32	37
		1610	1778	1621	1813				10.1	10.3	9.6	11			10	9.4	9.6	8.9			98	93	96	98			30	43	27	47
		1632	1754	1631	1809				10.3	10.4	9.5	11.3			9.8	9.3	10	8.9			99	96	95	99			31	38	28	41
		1593	1821	1604	1793				9	10.9	9.8	10.7			10.3	9.1	10.2	9.5			103	104	101	102			32	39	29	37
		1573	1843	1571	1867				9.5	10.7	9.4	10.3			9.6	9	10.1	9.8			105	108	103	103			30	30	33	38
		1716	1821	1751	1816				9.1	10.8	9.6	10.8			9.5	9.2	10.1	9.3			107	99	102	101			32	41	31	37
		1697	1746	1712	1879				9.6	10.2	9.7	10.9			10.4	8.9	10.3	9.2			96	115	93	119			31	36	32	39
		1581	1752	1716	1746				9.3	10.3	10.2	11.1			11	9.8	10	9.3			93	103	95	117			34	36	33	39
			1820	1763	1726					10.2	10.1	11.2				8.7	10.1	9.7				102	96	102				30	34	33
			1805	1724	1883					10.6	10.3	12.3				8.8	9.8	9.3				110	97	118				37	32	31
			1816	1761	1859					11.4	10.2	11.4				9	9.9	9.9				115	98	107				38	30	32
			1834	1722	1790					10.5	10	11.5				9.3	9.5	9				114	100	116				41	31	35
			1801	1723	1802					10.6	10.2	11.7				9.2	9.6	8.8				112	82	115				46	33	29
			1760	1706						10.7	9.87					9.1	9.2					110	103					42	35
				1754							9.8						9.4						100						29
		1620.86	1801.41	1696.69	1833.55				9.64286	10.6524	9.942	11.1755			10.0607	9.30294	9.85143	9.23636			98.8571	105.294	97.8857	106.697			30.8214	38.8077	31.5143	37.8182
		131.427	58.5601	68.7993	79.0198				0.595308	0.730031	0.412637	1.01686			0.609395	0.43309	0.314709	0.483359			4.95696	7.83748	4.2202	8.3572			2.59706	4.6991	2.59379	3.71193
		Con group	PA group	CT group	PA+CT group
Vital capacity	前测	1599.93	1654.38	1689.23	1649.64		Sit and reach	前测	9.60741	9.80029	9.96571	10.1303	50 m run	前测	10.0821	9.92059	9.77059	9.89091	Rope skipping	前测	97.1786	95.2353	96.7429	98.3939	Sit-up	前测	30.8929	29.4412	30.6571	31
		124.783	64.2891	73.9412	87.947				0.6557	0.789862	0.848165	1.13206			0.765484	0.440234	0.650654	0.584895			6.02497	9.05224	6.68335	7.03535			2.73982	3.71068	4.64595	2.68095
	后测	1620.86	1801.41	1696.69	1833.55			后测	9.64286	10.6524	9.942	11.1755		后测	10.0607	9.30294	9.85143	9.23636		后测	98.8571	105.294	97.8857	106.697		后测	30.8214	38.8077	31.5143	37.8182
		131.427	58.5601	68.7993	79.0198				0.595308	0.730031	0.412637	1.01686			0.609395	0.43309	0.314709	0.483359			4.95696	7.83748	4.2202	8.3572			2.59706	4.6991	2.59379	3.71193
Vital capacity	前测	1599.93	124.783	28	1654.38	64.2891	34	1689.23	73.9412	35	1649.64	87.947	33
	后测	1620.86	131.427	28	1801.41	58.5601	34	1696.69	68.7993	35	1833.55	79.0198	33
Sit and reach	前测	9.60741	0.6557	28	9.80029	0.789862	34	9.96571	0.848165	35	10.1303	1.13206	33
	后测	9.64286	0.595308	28	10.6524	0.730031	34	9.942	0.412637	35	11.1755	1.01686	33
50 m run	前测	10.0821	0.765484	28	9.92059	0.440234	34	9.77059	0.650654	35	9.89091	0.584895	33
	后测	10.0607	0.609395	28	9.30294	0.43309	34	9.85143	0.314709	35	9.23636	0.483359	33
Rope skipping	前测	97.1786	6.02497	28	95.2353	9.05224	34	96.7429	6.68335	35	98.3939	7.03535	33
	后测	98.8571	4.95696	28	105.294	7.83748	34	97.8857	4.2202	35	106.697	8.3572	33
Sit-up	前测	30.8929	2.73982	28	29.4412	3.71068	34	30.6571	4.64595	35	31	2.68095	33
	后测	30.8214	2.59706	28	38.8077	4.6991	34	31.5143	2.59379	35	37.8182	3.71193	33

## Sheet: cognition
		Con group	PA group	CT group	PA+CT group				Con group	PA group	CT group	PA+CT group			Con group	PA group	CT group	PA+CT group
前测	Attention	0.75	0.77	0.77	0.8			Simple reaction time	0.87	0.85	0.86	0.85		Spatial memory	0.8	0.85	0.84	0.82
		0.8	0.77	0.83	0.75				0.82	0.87	0.87	0.87			0.78	0.8	0.85	0.81
		0.82	0.79	0.79	0.87				0.87	0.86	0.82	0.89			0.89	0.84	0.86	0.88
		0.78	0.74	0.82	0.83				0.84	0.83	0.84	0.81			0.85	0.83	0.87	0.82
		0.78	0.82	0.82	0.78				0.85	0.89	0.86	0.82			0.82	0.86	0.82	0.84
		0.79	0.81	0.8	0.82				0.86	0.88	0.87	0.86			0.83	0.82	0.83	0.87
		0.87	0.84	0.83	0.8				0.88	0.86	0.82	0.84			0.81	0.84	0.84	0.83
		0.82	0.85	0.8	0.8				0.82	0.87	0.8	0.82			0.87	0.83	0.81	0.82
		0.83	0.82	0.83	0.81				0.83	0.85	0.85	0.83			0.85	0.82	0.82	0.85
		0.85	0.84	0.78	0.79				0.85	0.84	0.84	0.87			0.81	0.83	0.8	0.84
		0.78	0.76	0.8	0.82				0.82	0.87	0.86	0.85			0.85	0.84	0.85	0.86
		0.8	0.8	0.79	0.8				0.85	0.84	0.87	0.85			0.83	0.86	0.84	0.8
		0.8	0.74	0.74	0.8				0.87	0.85	0.8	0.86			0.82	0.82	0.82	0.82
		0.81	0.75	0.79	0.82				0.86	0.87	0.82	0.85			0.84	0.81	0.83	0.83
		0.82	0.77	0.78	0.83				0.87	0.87	0.87	0.86			0.82	0.81	0.85	0.81
		0.83	0.76	0.77	0.78				0.89	0.88	0.83	0.82			0.85	0.83	0.86	0.82
		0.77	0.75	0.82	0.79				0.82	0.85	0.88	0.83			0.86	0.85	0.81	0.85
		0.77	0.77	0.82	0.8				0.83	0.87	0.82	0.87			0.83	0.84	0.86	0.86
		0.79	0.78	0.72	0.81				0.85	0.83	0.91	0.86			0.84	0.82	0.8	0.83
		0.8	0.79	0.83	0.82				0.86	0.87	0.83	0.85			0.85	0.81	0.85	0.85
		0.8	0.82	0.8	0.83				0.87	0.84	0.85	0.88			0.86	0.83	0.84	0.82
		0.82	0.81	0.81	0.77				0.86	0.87	0.89	0.83			0.82	0.85	0.83	0.83
		0.81	0.83	0.8	0.79				0.83	0.82	0.86	0.85			0.81	0.8	0.86	0.86
		0.78	0.82	0.8	0.8				0.84	0.89	0.85	0.86			0.86	0.82	0.85	0.85
		0.77	0.81	0.79	0.7				0.85	0.88	0.78	0.82			0.85	0.83	0.8	0.82
		0.8	0.83	0.72	0.8				0.82	0.88	0.83	0.81			0.82	0.81	0.85	0.85
		0.85	0.77	0.8	0.8				0.85	0.85	0.85	0.83			0.83	0.83	0.84	0.82
		0.87	0.78	0.8	0.81				0.85	0.86	0.86	0.85			0.81	0.82	0.85	0.81
		0.81	0.79	0.82	0.82				0.86	0.84	0.88	0.87			0.86	0.81	0.82	0.82
		0.8	0.8	0.74	0.8				0.84	0.85	0.87	0.85			0.82	0.8	0.81	0.86
			0.81	0.76	0.79					0.86	0.89	0.86				0.8	0.8	0.84
			0.82	0.78	0.77					0.83	0.86	0.82				0.83	0.82	0.82
			0.8	0.79	0.8					0.89	0.85	0.88				0.84	0.81	0.85
			0.72	0.82						0.81	0.85					0.85	0.8
				0.81							0.85						0.83
		0.805667	0.792059	0.793429	0.8				0.849333	0.857941	0.849714	0.847576			0.834667	0.827353	0.832	0.835152
		0.0290877	0.0326394	0.0295996	0.0281736				0.0194641	0.0205647	0.0277049	0.0215102			0.0237419	0.017287	0.0209762	0.0198622
		Con group	PA group	CT group	PA+CT group				Con group	PA group	CT group	PA+CT group			Con group	PA group	CT group	PA+CT group
后测	Attention	0.78	0.9	0.87	0.9			Simple reaction time	0.85	0.92	0.91	0.95		Spatial memory	0.88	0.92	0.9	0.95
		0.78	0.87	0.89	0.93				0.84	0.95	0.92	0.92			0.82	0.9	0.94	0.96
		0.8	0.89	0.82	0.95				0.88	0.92	0.89	0.97			0.85	0.94	0.95	0.97
		0.79	0.9	0.85	0.92				0.84	0.91	0.97	0.9			0.84	0.97	0.96	0.92
		0.79	0.91	0.88	0.9				0.85	0.9	0.89	0.95			0.85	0.9	0.92	0.94
		0.81	0.82	0.82	0.9				0.85	0.95	0.89	0.95			0.82	0.85	0.91	0.93
		0.79	0.84	0.85	0.9				0.87	0.89	0.92	0.97			0.82	0.86	0.9	0.9
		0.8	0.88	0.89	0.92				0.85	0.92	0.94	0.97			0.85	0.94	0.93	0.91
		0.8	0.89	0.85	0.9				0.85	0.95	0.93	0.96			0.83	0.97	0.92	0.92
		0.82	0.9	0.86	0.95				0.86	0.92	0.91	0.92			0.82	0.92	0.92	0.95
		0.82	0.84	0.89	0.89				0.84	0.9	0.9	0.91			0.86	0.88	0.91	0.97
		0.82	0.9	0.88	0.89				0.87	0.92	0.95	0.93			0.82	0.89	0.9	0.96
		0.83	0.85	0.87	0.92				0.86	0.95	0.92	0.92			0.81	0.9	0.93	0.97
		0.8	0.87	0.88	0.88				0.87	0.9	0.93	0.94			0.85	0.97	0.91	0.96
		0.78	0.88	0.82	0.89				0.84	0.93	0.89	0.96			0.82	0.92	0.9	0.96
		0.79	0.87	0.83	0.93				0.83	0.92	0.88	0.96			0.83	0.93	0.89	0.95
		0.8	0.85	0.88	0.92				0.86	0.9	0.89	0.95			0.85	0.9	0.92	0.93
		0.82	0.86	0.88	0.91				0.87	0.88	0.9	0.96			0.8	0.9	0.91	0.94
		0.81	0.83	0.88	0.93				0.82	0.88	0.9	0.89			0.82	0.91	0.9	0.92
		0.83	0.82	0.83	0.92				0.83	0.89	0.91	0.9			0.8	0.89	0.89	0.93
		0.82	0.83	0.87	0.91				0.81	0.9	0.92	0.91			0.82	0.9	0.93	0.91
		0.81	0.87	0.91	0.93				0.82	0.93	0.93	0.93			0.83	0.9	0.91	0.94
		0.85	0.88	0.86	0.8				0.85	0.91	0.9	0.92			0.82	0.91	0.96	0.95
		0.81	0.8	0.78	0.9				0.83	0.92	0.89	0.93			0.81	0.89	0.92	0.96
		0.79	0.86	0.89	0.9				0.84	0.88	0.95	0.93			0.83	0.92	0.91	0.92
		0.78	0.83	0.9	0.88				0.85	0.9	0.86	0.94			0.82	0.92	0.89	0.93
		0.82	0.87	0.8	0.87				0.83	0.9	0.92	0.92			0.85	0.91	0.95	0.94
		0.81	0.85	0.82	0.8				0.83	0.91	0.91	0.96			0.85	0.88	0.93	0.93
		0.82	0.86	0.83	0.9				0.82	0.89	0.88	0.95			0.83	0.89	0.96	0.92
			0.82	0.88	0.88					0.92	0.93	0.92				0.93	0.93	0.91
			0.87	0.83	0.9					0.9	0.92	0.93				0.92	0.92	0.93
			0.89	0.85	0.93					0.9	0.9	0.95				0.91	0.94	0.94
			0.88	0.87	0.92					0.93	0.95	0.92				0.9	0.91	0.92
				0.78						0.93	0.85					0.92	0.93
				0.8							0.68						0.94
		0.805862	0.86303	0.854	0.902121				0.845172	0.912353	0.903714	0.936061			0.831034	0.910588	0.921143	0.937576
		0.0176306	0.0283378	0.0343169	0.0327641				0.0178527	0.0201598	0.046595	0.0220708			0.018774	0.0271852	0.0201131	0.0195305
		Con group	PA group	CT group	PA+CT group				Con group	PA group	CT group	PA+CT group			Con group	PA group	CT group	PA+CT group
	前测	0.805667	0.792059	0.793429	0.8			前测	0.849333	0.857941	0.849714	0.847576		前测	0.834667	0.827353	0.832	0.835152
		0.0290877	0.0326394	0.0295996	0.0281736				0.0194641	0.0205647	0.0277049	0.0215102			0.0237419	0.017287	0.0209762	0.0198622
	后测	0.805862	0.86303	0.854	0.902121			后测	0.845172	0.912353	0.903714	0.936061		后测	0.831034	0.910588	0.921143	0.937576
		0.0176306	0.0283378	0.0343169	0.0327641				0.0178527	0.0201598	0.046595	0.0220708			0.018774	0.0271852	0.0201131	0.0195305
	attention	前测	0.805667	0.0290877	28	0.792059	0.0326394	34	0.793429	0.0295996	35	0.8	0.0281736	33
		后测	0.805862	0.0176306	28	0.86303	0.0283378	34	0.854	0.0343169	35	0.902121	0.0327641	33
	reaction time	前测	0.849333	0.0194641	28	0.857941	0.0205647	34	0.849714	0.0277049	35	0.847576	0.0215102	33
		后测	0.845172	0.0178527	28	0.912353	0.0201598	34	0.903714	0.046595	35	0.936061	0.0220708	33
	spatial memory		0.834667	0.0237419	28	0.827353	0.017287	34	0.832	0.0209762	35	0.835152	0.0198622	33
			0.831034	0.018774	28	0.910588	0.0271852	34	0.921143	0.0201131	35	0.937576	0.0195305	33

## Sheet: mental
		Con group	PA group	CT group	PA+CT group			Con group	PA group	CT group	PA+CT group				Con group	PA group	CT group	PA+CT group		Con group	PA group	CT group	PA+CT group			Con group	PA group	CT group	PA+CT group
前测	The State-Trait Anxiety Inventory for Children	28	28	34	32		The Children's Depression Inventory	40	40	30	42		Positive and Negative Affect Schedule for Children	Positive	40	40	32	40	Negative	10	13	12	6		the Subjective Happiness Scale	40	30	30	30
		30	25	38	30			38	28	32	40				38	42	38	35		14	11	10	9			34	34	28	32
		30	26	28	36			32	36	35	38				35	34	36	31		15	12	8	10			36	34	40	34
		29	26	29	34			36	42	36	37				38	32	32	32		16	10	6	14			38	35	38	37
		32	29	30	30			30	30	36	32				42	35	30	32		12	11	8	16			35	36	34	39
		34	32	31	32			32	34	38	36				32	35	32	30		9	10	14	17			30	32	35	32
		32	34	34	28			38	42	37	34				38	30	32	36		13	8	12	12			30	30	36	35
		38	34	38	29			39	36	29	39				37	25	41	35		8	11	10	10			32	31	32	35
		29	31	32	37			30	26	30	38				30	31	42	35		9	14	11	13			30	30	30	36
		31	30	30	35			30	45	35	31				39	35	37	32		10	10	16	8			34	32	30	32
		30	36	28	32			46	32	36	35				38	37	35	39		12	12	10	18			35	30	34	31
		28	30	35	35			38	42	38	36				37	40	39	40		13	9	8	10			37	38	36	30
		32	29	28	31			35	34	40	37				32	42	30	42		10	8	10	8			28	30	32	32
		32	28	35	30			34	38	42	38				35	40	32	46		12	10	7	12			32	29	38	35
		30	25	25	32			32	40	38	30				38	32	36	28		10	10	14	14			34	30	37	36
		29	34	32	28			34	42	36	32				37	37	35	37		10	9	10	13			26	32	39	37
		28	31	31	29			36	30	30	36				36	39	38	37		13	13	13	13			27	31	30	32
		31	32	30	30			38	29	31	35				34	35	37	35		12	9	12	10			32	36	31	35
		32	30	26	34			38	38	39	39				34	36	34	36		10	9	9	9			34	35	35	36
		33	31	26	33			31	37	29	38				36	34	32	32		9	8	9	10			26	34	36	30
		30	28	28	31			31	40	30	37				35	32	31	34		13	9	8	10			35	32	34	36
		29	29	30	32			36	42	34	39				37	36	39	36		9	10	9	8			32	35	37	30
		30	32	31	34			35	41	32	36				38	36	35	36		8	12	9	13			34	28	32	37
		31	34	32	34			38	43	31	35				36	38	34	40		9	10	9	14			26	27	28	32
		31	31	33	31			36	30	31	32				35	39	38	38		12	8	10	11			37	36	36	34
		30	30	36	30			38	29	38	36				38	37	35	37		11	12	12	10			38	30	35	36
		31	30	41	32			39	37	38	34				39	39	31	36		10	13	14	12			35	32	38	32
35		32	29	24	29			36	38	33	36				36	35	31	35		13	10	9	11			33	34	39	30
			25	33	28				40	44	35					30	34	36			9	16	10				36	25	35
			27	29	36				41	36	37					29	35	34			9	13	9				35	24	35
			27	28	35				42	36	36					38	36	32			10	8	10				34	31	26
			31	37	31				40	37	38					27	37	27			12	7	14				32	26	28
			30	26	32				33	38	34					45	40	35			11	10	14				31	34	31
			30	29					39	35							33				11	10					33	35
				28						36							35					11						32
		30.7857	29.8235	31	31.8788			35.5714	36.9412	35.0286	36				36.4286	35.5152	34.9714	35.3333		11.1429	10.3824	10.4	11.4545			32.8571	32.4706	33.3429	33.2727
		2.07912	2.79036	4.022	2.49697			3.71612	5.1401	3.76896	2.66927				2.55935	4.47298	3.17607	3.89444		2.10316	1.61461	2.48762	2.73965			3.84625	2.64272	4.10124	2.99241
		Con group	PA group	CT group	PA+CT group			Con group	PA group	CT group	PA+CT group				Con group	PA group	CT group	PA+CT group		Con group	PA group	CT group	PA+CT group			Con group	PA group	CT group	PA+CT group
后测	The State-Trait Anxiety Inventory for Children	31	35	36	42		The Children's Depression Inventory	38	38	30	38		Positive and Negative Affect Schedule for Children	Positive	38	38	40	47	Negative	8	7	1	8		the Subjective Happiness Scale	30	47	38	40
		35	42	32	47			34	37	34	35				32	47	42	46		10	8	14	9			32	40	32	41
		32	35	38	42			32	35	36	34				45	40	41	45		14	10	12	7			38	38	45	12
		36	36	32	41			39	38	39	32				41	43	38	40		12	12	10	6			36	38	37	42
		27	38	35	45			32	28	32	30				32	37	37	46		10	14	9	10			30	37	35	47
		37	39	40	46			30	37	41	36				36	39	39	38		9	10	12	12			37	35	42	45
		29	39	31	43			34	34	40	35				38	38	36	39		8	12	13	14			29	39	42	43
		34	44	39	40			32	36	36	40				40	35	45	47		10	10	14	16			38	36	40	46
		29	35	39	49			32	35	38	42				38	48	47	48		11	13	11	12			32	34	40	42
		32	29	38	40			31	31	35	30				37	47	42	47		10	10	9	13			32	35	35	41
		34	38	32	38			41	38	32	36				40	45	46	45		14	8	10	14			35	39	36	40
		27	36	37	34			40	30	40	37				38	42	44	46		12	9	9	11			36	42	38	41
		32	37	38	32			34	32	42	35				34	41	47	47		13	8	8	10			28	45	45	42
		30	32	36	41			36	39	41	37				40	42	49	50		10	9	9	7			27	42	47	44
		30	40	35	42			34	34	36	38				36	40	40	54		11	12	13	6			34	45	49	43
		34	41	32	44			37	35	40	36				35	41	35	53		14	10	14	5			26	36	32	41
		32	42	33	43			36	36	39	34				36	40	34	54		12	8	11	7			35	38	31	40
		33	35	34	40			35	37	38	32				34	42	39	42		13	9	12	6			33	39	34	39
		31	26	36	38			34	38	37	32				41	43	36	35		12	9	10	8			36	37	36	44
		30	37	37	39			32	39	36	36				36	38	38	37		14	9	13	9			32	36	35	40
		32	28	38	37			36	37	35	34				38	39	44	36		10	9	14	6			34	35	31	43
		31	30	35	39			38	38	34	38				42	37	30	42		9	10	15	7			33	38	38	44
		34	40	36	38			37	35	36	41				37	39	36	41		8	11	10	14			36	39	41	41
		30	41	36	39			36	32	30	37				38	38	31	48		9	12	8	14			35	37	36	42
		32	38	35	41			35	31	32	42				40	40	48	47		9	10	7	12			35	38	42	42
		33	39	37	42			34	36	36	34				36	41	55	49		9	13	9	15			34	39	43	43
		31	40	37	43			34	35	38	35				42	42	46	44		10	11	8	15			38	38	33	41
		32	41	38	40			32	37	32	36				38	43	37	46		12	10	9	13			36	37	41	41
			39	32	41				36	37	43					40	39	42			9	10	10				36	44	42
			38	34	43				30	37	42					39	41	43			8	14	12				39	41	43
			39	36	39				35	33	28					39	50	41			9	13	14				38	40	41
			37	33	38				37	36	27					37	52	50			8	11	10				35	39	40
			39	37	40				32	38	26					36	42	38			11	14	8				37	38	42
			40	38					34	29						40	43				10	16					39	39
				39						38							40					12						39
		31.7857	37.2059	35.7429	40.7879			34.8214	35.0588	36.0857	35.3939				37.7857	40.4706	41.4	44.6364		10.8214	9.94118	10.9714	10.303			33.4643	38.3235	38.6857	41.1515
		2.39377	4.14714	2.4536	3.40732			2.77627	2.83849	3.33759	4.27887				3.03507	3.08697	5.72507	4.99261		1.94467	1.68669	2.90523	3.24504			3.31643	2.97179	4.49033	5.53467
		Con group	PA group	CT group	PA+CT group			Con group	PA group	CT group	PA+CT group														the Subjective Happiness Scale
前测	The State-Trait Anxiety Inventory for Children	30.7857	29.8235	31	31.8788	前测	The Children's Depression Inventory	35.5714	36.9412	35.0286	36		Positive and Negative Affect Schedule for Children	前测	36.4286	35.5152	34.9714	35.3333	前测	11.1429	10.3824	10.4	11.4545		前测	32.8571	32.4706	33.3429	33.2727
		2.07912	2.79036	4.022	2.49697			3.71612	5.1401	3.76896	2.66927				2.55935	4.47298	3.17607	3.89444		2.10316	1.61461	2.48762	2.73965			3.84625	2.64272	4.10124	2.99241
后测		31.7857	37.2059	35.7429	40.7879	后测		34.8214	35.0588	36.0857	35.3939			后测	37.7857	40.4706	41.4	44.6364	后测	10.8214	9.94118	10.9714	10.303		后测	33.4643	38.3235	38.6857	41.1515
		2.39377	4.14714	2.4536	3.40732			2.77627	2.83849	3.33759	4.27887				3.03507	3.08697	5.72507	4.99261		1.94467	1.68669	2.90523	3.24504			3.31643	2.97179	4.49033	5.53467
前测	The State-Trait Anxiety Inventory for Children	30.7857	2.07912	28	29.8235	2.79036	34	31	4.022	35	31.8788	2.49697	33
后测		31.7857	2.39377	28	37.2059	4.14714	34	35.7429	2.4536	35	40.7879	3.40732	33
	The Children's Depression Inventory	35.5714	3.71612	28	36.9412	5.1401	34	35.0286	3.76896	35	36	2.66927	33
		34.8214	2.77627	28	35.0588	2.83849	34	36.0857	3.33759	35	35.3939	4.27887	33
	Positive and Negative Affect Schedule for Children	36.4286	2.55935	28	35.5152	4.47298	34	34.9714	3.17607	35	35.3333	3.89444	33
		37.7857	3.03507	28	40.4706	3.08697	34	41.4	5.72507	35	44.6364	4.99261	33
	Negaive and Negative Affect Schedule for Children	11.1429	2.10316	28	10.3824	1.61461	34	10.4	2.48762	35	11.4545	2.73965	33
		10.8214	1.94467	28	9.94118	1.68669	34	10.9714	2.90523	35	10.303	3.24504	33
	the Subjective Happiness Scale	32.8571	3.84625	28	32.4706	2.64272	34	33.3429	4.10124	35	33.2727	2.99241	33
		33.4643	3.31643	28	38.3235	2.97179	34	38.6857	4.49033	35	41.1515	5.53467	33
